# Supplementary material for: Correlating the Effect of Composition and Textural Properties on Bioactivity for Pristine and Copper-Doped Binary Mesoporous Bioactive Glass Nanoparticles
Source: Materials (Basel). 2023 Oct 14;16(20):6690. doi: 10.3390/ma16206690 (PMC10608725; doi:10.3390/ma16206690)
Supplement: Supplementary file 1 [file materials-16-06690-s001.zip]

Archive with 1 entries (1 files):
- materials-2653141-supplementary.pdf
